# Supplementary material for: Association of F-53B Nephrotoxicity with Oxidative Stress-Mediated Mitochondrial Dysfunction and Altered Autophagy–Apoptosis Crosstalk
Source: Biomolecules. 2026 Jun 24;16(7):938. doi: 10.3390/biom16070938 (PMC13406552; doi:10.3390/biom16070938)
Supplement: Supplementary file 1 [file biomolecules-16-00938-s001.zip]

Archive with 1 entries (1 files):
- biomolecules-4367037-supplementary.pdf
